# Supplementary material for: Wastewater bacteria remediating the pharmaceutical metformin: Genomes, plasmids and products
Source: Front Bioeng Biotechnol. 2022 Dec 16;10:1086261. doi: 10.3389/fbioe.2022.1086261 (PMC9800807; doi:10.3389/fbioe.2022.1086261)
Supplement: Supplementary file 1 [file Table2.XLSX]

## Sheet: pMET_longreads
ORF	Location	Annotation	Organisms
>BB_00001	123..488	Hypothetical Protein
>BB_00002	502..2529	DNA topoisomerase 1 ( TraE)	Pseudomonas peli
>BB_00003	c2808..3047	Hypothetical Protein ( Helix-turn-helix-protein)	Pseudomonas peli
>BB_00004	3157..3819	VirB1 (lytic transglycosylase domain-containing protein )	Pseudomonas peli
>BB_00005	3843..4157	VirB2(conjugal transfer protein)	Pseudomonas aeruginosa
>BB_00006	4130..4528	VirB3 family type IV secretion system protein	Pseudomonas corrugata
>BB_00007	4485..6872	VirB4- Type 4 secretion system	Pseudomonas peli
>BB_00008	6946..7650	VirB5- Type 4 secretion system	Pseudomonas peli
>BB_00009	7656..8633	VirB6/TrbL- Type 4 secretion system	Pseudomonas aeruginosa
>BB_00010	8820..9593	VirB8- Type 4 secretion system	Pseudomonas peli
>BB_00011	9590..10399	VirB9/TrbG- Type 4 secretion system	Pseudomonas peli
>BB_00012	10389..11786	TrbI/VirB10 family protein	Pseudomonas aeruginosa
>BB_00013	11786..12832	P-type DNA transfer ATPase VirB11	Pseudomonas aeruginosa
>BB_00014	12833..14596	VirD4-Type IV secretion system	Pseudomonas peli
>BB_00015	14713..14808	Hypothetical protein- No pfam hits
>BB_00016	14820..15152	Hypothetical protein- No pfam hits	Pseudomonas peli
>BB_00017	15176..15613	Hypothetical protein- No pfam hits	Pseudomonas mendocina
>BB_00018	15820..16002	Hypothetical protein- No pfam hits
>BB_00019	16002..16649	Site specific recombinase, resolvase	Pseudomonas peli
>BB_00020	c 16692..17192	Hypothetical protein- No pfam hits	Pseudomonas oleovorans
>BB_00021	c17253..17918	Hypothetical protein- No pfam hits	Burkholderia stabilis
>BB_00022	c18016..19002	LysR/ArgP family transcriptional regulator	Burkholderiales bacterium
>BB_00023	19195..20154	ABC transporter substrate-binding protein	Burkholderiales bacterium
>BB_00024	20151..20636	tRNA-specific adenosine deaminase (CytD)	Sorangium cellulosum
>BB_00025	20653..21288	IHL protein, GuuH	Gallionellaceae bacterium
>BB_00026	21285..22079	ABC transporter permease SsuC	Acidihalobacter yilgarnensis
>BB_00027	22079..22903	ABC transporter ATP-binding protein	Acidihalobacter yilgarnensis
>BB_00028	c22991..23452	SRPBCC domain-containing protein	Piscinibacter sp.
>BB_00029	c23637..24005	Hypothetical protein- No pfam hits	Pseudomonas lopnurensis
>BB_00030	c24251..25801	IS66 family transposase ISPa82	Pseudomonas sp
>BB_00031	c25821..26180	IS66 family insertion sequence element accessory protein TnpB	Pseudomonas sp
>BB_00032	c26656..26985	Hypothetical protein- No pfam hits	Pseudomonas campi
>BB_00033	c26982..27362	Putative transcriptional regulator	Pseudomonas aeruginosa
>BB_00034	c27363..28613	AAA family ATPase	Pseudomonas peli
>BB_00035	c28712..29020	Hypothetical protein- No pfam hits	Pseudomonas peli
>BB_00036	c29118..33587	Relaxase/mobilization nuclease domain-containing protein	Pseudomonas peli
>BB_00037	c33584..34033	MobC family plasmid mobilization relaxosome protein	Pseudomonas aeruginosa
>BB_00038	34185..34733	Hypothetical protein- No pfam hits	Pseudomonas peli
>BB_00039	34745..35446	Plasmid stability protein; StbB Protein	Pseudomonas peli
>BB_00040	35452..36045	Hypothetical protein	Pseudomonas peli
>BB_00041	36054..36350	TrbM/KikA/MpfK family conjugal transfer protein	Pseudomonas peli
>BB_00042	36412..36870	Hypothetical protein- No pfam hits	Pseudomonas peli
>BB_00043	c36920..37222	Hypothetical protein- No pfam hits
>BB_00044	c37443..37853	Hypothetical protein- No pfam hits	Pseudomonas sp
>BB_00045	c37918..38241	Helix-turn-helix domain-containing protein	Pseudomonas peli
>BB_00046	c38238..38600	Addiction module toxin RelE	Pseudomonas peli
>BB_00047	c38746..39009	Hypothetical protein- No pfam hits	Pseudomonas sp
>BB_00048	c39055..39606	Conserved protein of unknown function	Sterolibacterium denitrificans
>BB_00049	c39617..39847	Hypothetical protein- No pfam hits	Pseudomonas aeruginosa
>BB_00050	41014..41157	Hypothetical protein- No pfam hits
>BB_00051	c41154..42926	DNA cytosine methyltransferase	Pseudomonas peli
>BB_00052	c42923..43153	Hypothetical protein KP27_187	Klebsiella phage KP27
>BB_00053	c43167..43568	Hypothetical protein (Family of unknown function (DUF6573)	Pseudomonas peli
>BB_00054	c43741..44121	Hypothetical protein- No Pfam hits
>BB_00055	c44171..44395	Hypothetical protein- No Pfam hits	Pseudomonas peli
>BB_00056	c44392..44646	Hypothetical protein- No Pfam hits	Pseudomonas stutzeri
>BB_00057	c44643..44756	Hypothetical protein- No Pfam hits	Pseudomonas peli
>BB_00058	c44768..45217	Hypothetical protein- No Pfam hits	Pseudomonas aeruginosa
>BB_00059	c45914..46270	Hypothetical protein- No Pfam hits	Pseudomonas aeruginosa
>BB_00060	c46518..49532	Tn3 family transposase	Oceanospirillales bacterium
>BB_00061	49650..50852	Gamma-glutamylputrescine synthetase PuuA	Pseudomonas sp
>BB_00062	50934..52304	Putrescine--pyruvate aminotransferase	Pseudomonas sp
>BB_00063	52427..53512	Putrescine-binding periplasmic protein SpuD	Pseudomonas sp
>BB_00064	53571..53723	Hypothetical protein
>BB_00065	53727..54269	Polyamine ABC transporter substrate-binding protein	Pseudomonas sp. MRCP1333
>BB_00066	c54110..54745	HupE/UreJ family protein	Aminobacter sp. MSH1
>BB_00067	c54793..55839	Guanidinobutyrase (GbuA)	Aminobacter sp. MSH1
>BB_00068	c55865..56938	Formimidoylglutamase (HutG)	Aminobacter sp. MSH1
>BB_00069	c56960..57346	Hydrogenase maturation factor HypA	Aminobacter sp. MSH1
>BB_00070	c57356..58375	Hydrogenase maturation factor HypB	Aminobacter sp. MSH1
>BB_00071	c58378..59082	TetR/AcrR family transcriptional regulator	Aminobacter sp. MSH1
>BB_00072	59974..61386	Cytosine permease	Aminobacter sp. MSH1
>BB_00073	61542..62054	Helix-turn-helix domain-containing protein	Aminobacter sp. MSH1
>BB_00074	c62029..62175	Hypothetical protein
>BB_00075	c62332..63165	IS3 family transposase (ISMch1)	Aminobacter sp. MSH1
>BB_00076	c63186..63467	Transposase	Aminobacter sp. MSH1
>BB_00077	c63595..64290	IS110 family transposase	Mezorhizobium sp.
>BB_00078	64385..64990	Resolvase	Flavobacterium sp.
>BB_00079	65008..65550	DUF4158 domain-containing protein -Transposase domain	Sphingobium sp. TB-6]
>BB_00080	c65537..68551	Tn3 family transposase (IS3000)	Oceanospirillales bacterium
>BB_00081	c68577..69119	Hypothetical protein- No Pfam hits	Pseudomonas fluorescens
>BB_00082	c69196..69666	Hypothetical protein- No Pfam hits	Pseudomonas peli
>BB_00083	c69676..69990)	Hypothetical protein- No Pfam hits	Pseudomonas aeruginosa
>BB_00084	c70002..70166	Gliding motility-associated C-terminal domain-containing protein	Pseudomonas aeruginosa
>BB_00085	c70177..70593	ArdC-like ssDNA-binding domain-containing protein (DUF1738 domain-containing protein)	Pseudomonas aeruginosa
>BB_00086	c70849..71046	Hypothetical protein- No Pfam hits
>BB_00087	c71401..71691	helix-turn-helix domain-containing protein (Transcriptional regulator, XRE family)	Pseudomonas peli
>BB_00088	c71701..72723	DNA binding protein (Plasmid replication region DNA-binding N-term)	Pseudomonas peli
>BB_00089	c72976..73374	ISL3 family transposase ISStma11	Pseudomonas peli
>BB_00090	73449..73799	Mercuric transport protein MerT (merT)	Pseudomonas sp
>BB_00091	73812..74087	Mercuric transport protein periplasmic component (mertP)	Pseudomonas aeruginosa
>BB_00092	74095..74307	Hypothetical protein (Transposase zinc-ribbon domain; IS1595)	Pseudomonas aeruginosa
>BB_00093	c74320..77313	Tn3 family transposase ISXc4	Pseudomonas aeruginosa
>BB_00094	c77317..77727	Putative toxin-antitoxin system toxin component, PIN family	Proteobacteria
>BB_00095	c77727..77966	Methionine repressor-like protein	Pseudomonas aeruginosa
>BB_00096	78168..79097	TnpR resolvase	Pseudomonas aeruginosa
>BB_00097	80161..80880	Replication initiation protein (Rep E)	Pseudomonas peli
>BB_00098	81141..82511	IS1182 family transposase ISCfr1	Pseudomonas aeruginosa
>BB_00099	c82883..83182	Hypothetical protein	Pseudomonas mendocina
>BB_00100	c83352..83708)	TrfB-related DNA-binding protein	Pseudomonas peli
>BB_00101	c83777..85066	ParB/RepB/Spo0J family partition protein	Pseudomonas peli
>BB_00102	c85066..85842	ParA family protein	Pseudomonas peli
>BB_00103	c85951..86763	DUF3560 domain-containing protein	Pseudomonas peli
>BB_00104	c86948..87175	Hypothetical protein-No Pfam hits	Gramma proteobacteria
>BB_00105	c87188..87484	Hypothetical protein-No Pfam hits	Pseudomonas aeruginosa
>BB_00106	c87497..87826	Hypothetical protein-No Pfam hits
>BB_00107	c87838..88428	Hypothetical protein-No Pfam hits	Pseudomonas aeruginosa
>BB_00108	c88484..88909	Single-stranded DNA-binding protein	Pseudomonas peli
>BB_00109	c88973..89209	Stable inheritance protein KleA	Klebsiella pneumoniae
