# Supplementary material for: Wastewater bacteria remediating the pharmaceutical metformin: Genomes, plasmids and products
Source: Front Bioeng Biotechnol. 2022 Dec 16;10:1086261. doi: 10.3389/fbioe.2022.1086261 (PMC9800807; doi:10.3389/fbioe.2022.1086261)
Supplement: Supplementary file 3 [file Table1.XLSX]

## Sheet: Sheet1
ORF ID	Location	Annotation ( BLASTp and Pfam)	Organisms
>BB_00001	178..816 c	TniC resolvase/DNAinvertase	Pseudomonas alcaligenes
>BB_00002	863..2080 c	Putative Transposase	Klebsiella pneumoniae
>BB_00003	2077..2985 c	TniA Transposase/integrase ( Mu family)	Alcaligenes faecalis
>BB_00004	2988..4667 c	TniA Transposase/integrase ( DDE types)	Salmonella enterica
>BB_00005	5575..8679	DUF499 protein	Mesorhizobium mediterraneum
>BB_00006	8717..9271	DUF3780 domain-containing protein	Mesorhizobium mediterraneum
>BB_00007	9271..12279	DUF1156 domain-containing protein	Mesorhizobium mediterraneum
>BB_00008	12285..15077	Phospholipase D-like domain-containing protein	Mesorhizobium mediterraneum
>BB_00009	15527..16792	Type VI secretion protein ImpB	Neorhizobium galegae
>BB_00010	16797..17048	Hypothetical protein	Mesorhizobium sp.
>BB_00011	17101..18066	Non-homologous end joining lyase	Rhizobium leguminosarum
>BB_00012	18126..18491 c	Dihydroneopterin aldolase	Mesorhizobium sp.
>BB_00013	18879..21941 c	VirD4	Mesorhizobium sp. GR13
>BB_00014	21913..22962 c	VirB11	Mesorhizobium denitrificans
>BB_00015	22959..24344 c	VirB10	Mesorhizobium sp.
>BB_00016	24420..25268 c	VirB9	Rhizobiaceae bacterium
>BB_00017	25265..25999 c	VirB8	Rhizobiaceae bacterium
>BB_00018	26138..27193 c	VirB6	Rhizobium laguerreae
>BB_00019	27416..28204 c	Vir B5	Rhizobiaceae bacterium
>BB_00020	28225..29403 c	VirB1	Rhizobiaceae bacterium
>BB_00021	29381..31897 c	VirB4	Mesorhizobium sp.
>BB_00022	31899..32210 c	VirB3	Rhizobiaceae bacterium
>BB_00023	32222..32608 c	VirB2	Rhizobiaceae bacterium
>BB_00024	32605..33600 c	Membrane-bound lytic murein transglycosylase C	Mesorhizobium sp.
>BB_00025	33749..34210 c	Hypothetical protein	Mesorhizobium denitrificans
>BB_00026	34212..35030 c	Hypothetical protein	Mesorhizobium terrae
>BB_00027	35023..35268 c	Hypothetical protein	Ensifer sp. LCM 4579
>BB_00028	35408..35866 c	Hypothetical protein
>BB_00029	36277..36849	Hypothetical protein	Sinorhizobium meliloti
>BB_00030	36949..37821	SEL1-like repeat protein	Rhizobium sp. UGM030330-04]
>BB_00031	37883..38272 c	Type II toxin-antitoxin system VapC family toxin	Sinorhizobium meliloti
>BB_00032	38284..38541 c	AbrB/MazE/SpoVT family DNA-binding domain-containing protein	Brucella sp
>BB_00033	38676..39071	Hypothetical protein	Mesorhizobium sp.
>BB_00034	39080..39277 c	Hypothetical protein
>BB_00035	39374..39652 c	Hypothetical protein	Mesorhizobium sp.
>BB_00036	39808..40026 c	Hypothetical protein
>BB_00037	40108..40326 c	Hypothetical protein	Phyllobacterium salinisoli
>BB_00038	40385..40597 c	Hypothetical protein
>BB_00039	41004..41576	CRISPR type IV-associated protein Csf3	Tabrizicola sp.
>BB_00040	41807..42145	Phage prohead protein	Mesorhizobium sp. M2E.F.Ca.ET.219.01.1.1
>BB_00041	42182..42595	Thermonuclaase family protein	Sinorhizobium meliloti
>BB_00042	42586..43080	Hypothetical protein
>BB_00043	43077.. 43424 c	Hypothetical protein	Mesorhizobium terrae
>BB_00044	43774..44271	Thermonuclaase family protein	Mesorhizobium sp. GR13
>BB_00045	44271..44936	Thermonuclaase family protein	Mesorhizobium denitrificans
>BB_00046	44933..45559	Thermonuclaase family protein	Alphaproteobacteria bacterium
>BB_00047	45562..45870	Hypothetical protein	Mesorhizobium denitrificans
>BB_00048	45886..46260	Hypothetical protein	Mesorhizobium sp. GR13
>BB_00049	46288..46836	Hypothetical protein	Rhizobiaceae bacterium
>BB_00050	46862..47551 c	Isoprenylcysteine carboxylmethyltransferase family protein	Aminobacter carboxidus
>BB_00051	47597..48136	Hypothetical protein
>BB_00052	48810..50006	Replication initiation protein RepC	Microvirga sp. VF16
>BB_00053	50006..51376	Hypothetical protein	Mesorhizobium denitrificans
>BB_00054	51392..51700 c	Hypothetical protein	Mesorhizobium sp. GR13
>BB_00055	51929..52285	Type III secretion systems translocation protein	Mesorhizobium sp.
>BB_00056	52289..52558	Response regulator transcription factor	Salmonella enterica
>BB_00057	52560..53249	FkbM family methyltransferase	Mesorhizobium sp. LSHC420B00
>BB_00058	53249..53797	Hypothetical protein	Mesorhizobium sp.
>BB_00059	53794..55098	Sensor histidine kinase	Mesorhizobium sp.
>BB_00060	55056..55415 c	MULTISPECIES: helix-turn-helix domain-containing protein [Mesorhizobium]	Mesorhizobium sp.
>BB_00061	55485..56063	Hypothetical protein	Sinorhizobium freddi
>BB_00062	56081..56455	Hypothetical protein	Mesorhizobium sp. L103C120A0
>BB_00063	56566..57498	Tra C (Zincin-like Metallopeptidase frequently found in polyvalent proteins of phages and conjugative elements. )	Agrobacterium tumefaciens
>BB_00064	57523..57762	Hypothetical protein	Bradyrhizobium embrapense
>BB_00065	57835..58263	Hypothetical protein	Mesorhizobium sp.
>BB_00066	58308..58844	Hypothetical protein	Tianweitania sediminis
>BB_00067	58841..59137	Hypothetical protein	Mesorhizobium sp.
>BB_00068	59404..59664	Type II toxin-antitoxin system Phd/YefM family antitoxin	Agrobacterium sp.
>BB_00069	59657..60082	Hypothetical protein (toxin-antitoxin domain)	Agrobacterium sp.
>BB_00070	60091..60300	Hypothetical protein	Agrobacterium tumefaciens
>BB_00071	60377..60712	Threonine dehydrogenase	Uncultured bacterium
>BB_00072	60820..62907	ParB/Sulfiredoxin domain/ Partioning and stable inheretance	Agrobacterium sp.
>BB_00073	62981..63421	Hypothetical protein	Alphaproteobacteria bacterium
>BB_00074	63454..63825	Hypothetical protein	Mesorhizobium sp.
>BB_00075	63835..64188	Hypothetical protein	Sinorhizobium meliloti
>BB_00076	64213..64461	Hypothetical protein from phages	Roseivivax halotolerans
>BB_00077	64473..64661	Hypothetical protein
>BB_00078	64679..64933	Hypothetical protein
>BB_00079	64948..65184	Hypothetical protein
>BB_00080	65181..65492	Hypothetical protein
>BB_00081	65665..70005	Putative Methylase Mesorhizobium	Ensifer sp. LCM 4579
>BB_00082	70005..70613	Hypothetical protein Topoisomerase/gyrase domain	Ensifer sp. LCM 4579
>BB_00083	70743..72098 c	IS1182 family transposase ISThsp16	Gammaproteobacteria bacterium
>BB_00084	72277..73185	Glyoxylase-like metal-dependent hydrolase (beta-lactamase superfamily II)	Aminobacter sp.
>BB_00085	73188..74006 c	Uncharacterized protein (DUF1499 family)	Aminobacter niigataensis
>BB_00086	74141..75778 c	Fatty-acid--CoA ligase	Aminobacter niigataensis
>BB_00087	75948..76667	Hypothetical protein	Aminobacter sp. MHS1
>BB_00088	76801.. 77811	GSU2403 family nucleotidyltransferase fold protein	Aminobacter sp. AP02
>BB_00089	77883..80549 c	Pyruvate, phosphate dikinase	Aminobacter sp. MHS1
>BB_00090	80756.. 81091	Glyoxalase	Aminobacter sp. MHS1
>BB_00092	81662..82372 c	XRE family transcriptional regulator	Aminobacter sp. MHS1
BB-0093	82443..83045 c	HupE/UreJ family protein	Aminobacter sp. MHS1
BB-0094	83085..83963 c	UreD	Aminobacter sp. MHS1
BB-0095	83960..84607 c	UreG	Aminobacter sp. DSM 101952
BB-0096	84612..86324 c	Urease alpha subunit (UreC)	Aminobacter sp.
BB-0097	86339.. 87034 c	Urease beta subunit ( UreB)	Aminobacter aminovorans
BB-0098	87050..87733 c	Urease accesory proteins UreF	Aminobacter sp. MHS1
BB-0099	87730..88182 c	Urease accesory proteins UreE	Aminobacter sp.
BB-0100	88255..88950 c	Urea ABC transporter ATP-binding protein UrtE	Aminobacter sp. MHS1
BB-0101	88943..89740 c	Urea ABC transporter ATP-binding protein UrtD	Aminobacter sp. MHS1
BB-0102	89744.. 90850 c	Urea ABC transporter permease (UrtC)	Aminobacter sp.
BB-0103	90876..91766 c	Urea ABC transporter permease (UrtB)	Aminobacter sp.
BB-0104	91842..93089 c	Urea ABC transporter substrate binding protein (UrtA)	Aminobacter sp.
BB-0105	93628.. 94203 c	AmiR/NasT family two-component response regulator	Aminobacter niigataensis
BB-0106	94248.. 95402 c	AmiC (AmiR/NasT family two-component response regulator)	Aminobacter sp.
BB-0107	95788..96921 c	Aminotransferase	Aminobacter sp.
BB-0108	97143..97760 c	UreJ	Aminobacter sp. MHS1
BB-0109	97808..98854 c	Guanidinobutyrase	Aminobacter sp. AP02
BB-0110	98880..99953 c	Formimidoylglutamase	Aminobacter sp. SR38
BB-0111	99975..100361 c	HypA	Aminobacter sp. MHS1
BB-0112	100371..101096 c	HypB	Aminobacter sp. MHS1
BB-0113	101106..101447	Hypothetical protein	Aminobacter sp. MHS1
BB-0114	101393..102106 c	Transcriptional repressor	Aminobacter sp. MHS1
BB-0115	102807..102998	Hypothetical protein	Aminobacter sp. AP02
BB-0116	102998..104407	Cytosine permease	Aminobacter sp. MHS1
BB-0117	104563..105075	Transcriptional regulator with XRE-family HTH domain	Aminobacter sp. MHS1
BB-0118	105050..105196 c	Hypothetical protein	Aminobacter sp. MHS1
BB-0119	105212..108295 c	Efflux pump membrane transporter BepE	Aminobacter sp. MHS1
BB-0120	108292..109473 c	Multidrug resistance protein MdtA	Aminobacter sp. MHS1
BB-0121	109574..110155	TetR regulatory protein	Aminobacter sp.
BB-0122	110234..113692 c	SMC chromosome segregation protein	Aminobacter sp. MHS1
>BB_00123	113753..114496 c	DsbA family	Aminobacter sp. MHS1
>BB_00124	114640..115137 c	DUF721 domain-containing protein	Aminobacter sp. MHS1
>BB_00125	115195..116307	A/G-specific adenine glycosylase	Aminobacter sp. MHS1
>BB_00126	116315..116926	HAD family phosphatase	Aminobacter sp. MHS1
>BB_00127	117079..118212 c	Site-specific DNA-methyltransferase	Aminobacter sp. MHS1
>BB_00128	118384..119073	HAD (Haloacid Dehalogenase)family hydrolase	Aminobacter sp. MHS1
>BB_00129	119128.. 119721 c	Hypothetical protein	Aminobacter sp.
>BB_00130	119850.. 121247	Threonine synthase	Aminobacter sp. MHS1
>BB_00131	121262..122554	Insulinase family protein	Aminobacter sp. MHS1
>BB_00132	122570.. 123166	GNAT family N-acetyltransferase	Aminobacter sp. MHS1
>BB_00133	123169.. 126057	Diguanylate cyclase (GGDEF)-like protein	Aminobacter sp.
>BB_00134	126048.. 126656 c	Putative transcriptional regulator	Aminobacter sp. MHS1
>BB_00135	126804.. 127610	Hypothetical protein	Aminobacter sp. MHS1
>BB_00136	127703.. 128188	Peroxiredoxin	Aminobacter sp. MHS1
>BB_00137	128209.. 128688 c	Ribonuclease HI	Aminobacter sp. APO2
>BB_00138	129135.. 129500	Toprim domain containing protein	Martelella sp. NC18
>BB_00139	129798.. 130718	DUF2493 domain-containing protein	Ensifer sp. LCM 4579
>BB_00140	130763.. 131122	Hypothetical protein	Mesorhizobium denitrificans
>BB_00141	131119.. 132147	Fic family protein	Mesorhizobium denitrificans
>BB_00142	132144.. 132389	Helix-turn-helix domain-containing protein
>BB_00143	132436.. 132768	Hypothetical protein
>BB_00144	132765.. 133022	Hypothetical protein	Mesorhizobium denitrificans
>BB_00145	133033.. 133176	Hypothetical protein
>BB_00146	133121.. 133903	Hypothetical protein	Agrobacterium rosae
>BB_00147	134380.. 134556	Hypothetical protein	Sinorhizobium saheli
>BB_00148	134575.. 134691	Hypothetical protein
>BB_00149	134749.. 135615 c	Hypothetical protein	Mesorhizobium sp.
>BB_00150	136164.. 136775 c	Hypothetical protein	Mesorhizobium sp.
>BB_00151	137155.. 138303 c	DUF1612 domain-containing protein	Mesorhizobium sp.
>BB_00152	138709.. 139656	Recombinase family protein (DNA invertase)	Hyphomicrobiales bacterium
>BB_00153	140009.. 140197	Hypothetical protein	Ochrobactrum sp.
>BB_00154	140541.. 140855	Hypothetical protein
>BB_00155	140852.. 141253	DUF3085 domain-containing protein	Agrobacterium sp.
>BB_00156	141250.. 141522	Hypothetical protein	Afipia sp.
>BB_00157	142321.. 142650	DUF736 domain-containing protein	Mesorhizobium sp. L48C026A00
>BB_00158	142717.. 143031	DUF2840 domain-containing protein	Mesorhizobium sp. GR13
>BB_00159	143025.. 143261 c	Hypothetical protein
>BB_00160	144013.. 144342	DUF736 domain-containing protein	Mesorhizobium sp. L48C026A00
>BB_00161	145605.. 146384	Tyrosine-type recombinase/integrase	Mesorhizobium sp. M1A.F.Ca.IN.022.07.1.1
>BB_00162	146381.. 148183	Hypothetical protein	Chelativorans sp.
>BB_00163	148180.. 150333	Integrase	Chelativorans sp.
>BB_00164	150585.. 150758	Hypothetical protein	Rhizobiaceae bacterium
>BB_00165	151296.. 151685	Protein of unknown function (DUF2958)	Mesorhizobium tianshanense
>BB_00166	151746.. 151943	Hypothetical protein	Brucella tritici
>BB_00167	153191.. 153955	ParA family protein	Rhizobiaceae bacterium
>BB_00168	153952.. 154449	Hypothetical protein	Rhizobiaceae bacterium
>BB_00169	154452.. 154847	Hypothetical protein	Mesorhizobium sp.
>BB_00170	154801.. 156822	Relaxase/mobilization nuclease domain-containing protein (TraA)	Mesorhizobium denitrificans
>BB_00171	156841.. 157386	Hypothetical protein	Rhizobiaceae sullae
>BB_00172	157440.. 157688 c	Hypothetical protein	Agrobacterium rosae
>BB_00173	158196.. 159209 c	Class 1 integron integrase IntI1	Escherichia coli
>BB_00174	159370.. 159687	Guanidinium exporter	Gammaproteobacteria
>BB_00175	159767.. 160084	Guanidinium exporter	Gammaproteobacteria

## Sheet: Sheet2
178..816 c
863 2080 c
2077 2985 c
2988 4667 c
5575 8679
8717 9271
9271 12279
12285 15077
15527 16792
16797 17048
17101 18066
18126 18491 c
18879 21941 c
21913 22962 c
22959 24344 c
24420 25268 c
25265 25999 c
26138 27193 c
27416 28204 c
28225 29403 c
29381 31897 c
31899 32210 c
32222 32608 c
32605 33600 c
33749 34210 c
34212 35030 c
35023 35268 c
35408 35866 c
36277 36849
36949 37821
37883 38272 c
38284 38541 c
38676 39071
39080 39277 c
39374 39652 c
39808 40026 c
40108 40326 c
40385 40597 c
41004 41576
41807 42145
42182 42595
42586 43080
43077 43424 c
43774 44271
44271 44936
44933 45559
45562 45870
45886 46260
46288 46836
46862 47551 c
47597 48136
48810 50006
50006 51376
51392 51700 c
51929 52285
52289 52558
52560 53249
53249 53797
53794 55098
55056 55415 c
55485 56063
56081 56455
56566 57498
57523 57762
57835 58263
58308 58844
58841 59137
59404 59664
59657 60082
60091 60300
60377 60712
60820 62907
62981 63421
63454 63825
63835 64188
64213 64461
64473 64661
64679 64933
64948 65184
65181 65492
65665 70005
70005 70613
70743 72098 c
72277 73185
73188 74006 c
74141 75778 c
75948 76667
76801 77811
77883 80549 c
80756 81091
81662 82372 c
82443 83045 c
83085 83963 c
83960 84607 c
84612 86324 c
86339 87034 c
87050 87733 c
87730 88182 c
88255 88950 c
88943 89740 c
89744 90850 c
90876 91766 c
91842 93089 c
93628 94203 c
94248 95402 c
95788 96921 c
97143 97760 c
97808 98854 c
98880 99953 c
99975 100361 c
100371 101096 c
101106 101447
101393 102106 c
102807 102998
102998 104407
104563 105075
105050 105196 c
105212 108295 c
108292 109473 c
109574 110155
110234 113692 c
113753 114496 c
114640 115137 c
115195 116307
116315 116926
117079 118212 c
118384 119073
119128 119721 c
119850 121247
121262 122554
122570 123166
123169 126057
126048 126656 c UPF0301 protein VC_0467
126804 127610
127703 128188
128209 128688 c
129135 129500
129798 130718
130763 131122
131119 132147
132144 132389
132436 132768
132765 133022
133033 133176
133121 133903
134380 134556
134575 134691
134749 135615 c
136164 136775 c
137155 138303 c
138709 139656
140009 140197
140541 140855
140852 141253
141250 141522
142321 142650
142717 143031
143025 143261 c
144013 144342
145605 146384
146381 148183
148180 150333
150585 150758
151296 151685
151746 151943
153191 153955
153952 154449
154452 154847
154801 156822
156841 157386
157440 157688 c
158196 159209 c
159370 159687
159767 160084
